# Supplementary material for: Diversity of Toxigenic Fungi in Livestock and Poultry Feedstuffs
Source: Int J Environ Res Public Health. 2022 Jun 13;19(12):7250. doi: 10.3390/ijerph19127250 (PMC9224174; doi:10.3390/ijerph19127250)
Supplement: Supplementary file 1 [file ijerph-19-07250-s001.zip]

Archive with 1 entries (1 files):
- ijerph-1749867-supplementary.pdf
